# Supplementary material for: Characteristics of Gut Microbiome in the Murine Model of Pancreatic Cancer with Damp-Heat Syndrome
Source: Biomedicines. 2024 Oct 16;12(10):2360. doi: 10.3390/biomedicines12102360 (PMC11504882; doi:10.3390/biomedicines12102360)
Supplement: Supplementary file 1 [file biomedicines-12-02360-s001.zip]

Archive with 1 entries (1 files):
- biomedicines-3252648-supplementary.pdf
